# Supplementary material for: Convergent evolution in structural elements of proteins investigated using cross profile analysis
Source: BMC Bioinformatics. 2012 Jan 16;13:11. doi: 10.1186/1471-2105-13-11 (PMC3398312; doi:10.1186/1471-2105-13-11)
Supplement: Additional file 2 — Table S1. Members of the two clusters (#235 and #159) in ProSeg. The segments of the two clusters (#235 and #159) are listed. The IDs, start positions, PDB IDs, chain IDs, and sequences of the segments in the ProSeg database are shown. [file 1471-2105-13-11-S2.XLS]

## Sheet: clustrID235members
Segment ID	Residue Number of Center	PDB ID	Chain ID	Sequence
3008	214	1A48	_	DTKFEFGIDEKTNEI
4919	295	1A8D	_	LTNAPSYTNGKLNIY
12721	152	1AOC	A	SVVRLVTYNLEKDGF
16059	146	1AVW	B	CGDIGISIDHDDGTR
24979	117	1BBP	A	IIGYYCKYDEDKKGH
26132	37	1BF8	_	TYLIQSWVENADGVK
26477	83	1BFT	A	VRVSMQLRRPSDREL
27432	49	1BKB	_	AKARIVAVGVFDGGK
34128	72	1BYQ	A	ELHINLIPNKQDRTL
38832	191	1C8Z	A	LQNKTPVWNDDTQSY
39071	181	1C9I	B	VVGAMQLYSVDRKVS
39997	103	1CCZ	A	VSKPMIYWECSNATL
40921	93	1CEW	I	TCTFVVYSIPWLNQI
47362	119	1CRU	A	TIIRRYTYNKSTDTL
56325	37	1DDW	A	AVTVSYFYDSTRNVY
57315	130	1DFC	A	MHPQVNIYSVTRKRY
64043	56	1DQ3	A	VPIYVKSFDPESKRV
68335	68	1DYP	A	ESHQRTFWDGCNQQQ
69627	49	1E1A	A	PAGEILRIDLKTGKK
72012	9	1E44	A	LKLDLTWFDKSTEDF
72588	13	1E4U	A	DAKEDPVECPLCMEP
75711	40	1EAI	C	CRRPSCECSPGRGMR
76448	290	1EBU	A	VLRFIGKVDVATKSV
79786	376	1EGU	A	PRTSYLSAFNKMDKT
80185	16	1EGX	A	SRATVMLYDDGNKRW
86127	60	1ERX	A	LKEALYHYDPKTQDT
91796	66	1EXT	B	HCLSCSKCRKEMGQV
95228	12	1F3M	A	EHTIHVGFDAVTGEF
95297	27	1F3U	B	KKYNIMAFNAADKVN
95889	125	1F4L	A	NRTISQLYDPEKGMF
99749	29	1F9V	A	SLINVNEFDDNSGVQ
100733	29	1FAR	_	KFLLNGFRCQTCGYK
105644	11	1FL7	D	TNITIAIEKEECRFC
113751	194	1FW3	A	VLSAKGQYNWNTGYG
116302	107	1G0U	J	VNVLIGGYDKKKNKP
118137	42	1G4F	A	DKVSFFCKNKEKKCS
120135	23	1G6X	A	ARIIRYFYNAKAGLC
120673	28	1G7K	A	EIEGEGEGRPYEGHN
123063	65	1GA7	A	HAAVLLPFDPVRDEV
127564	100	1GNH	A	PVHICTSWESASGIV
127956	302	1GOF	_	FEKNGEVYSPSSKTW
128130	476	1GOF	_	PVFTPEIYVPEQDTF
131888	108	1H9D	D	CVIWKGWIDLQRLDG
137843	174	1HRU	B	RLNPSEIRDALTGEL
140844	11	1HYN	R	VELQELVMDEKNQEL
144447	102	1I50	I	TSMVLFFVCLSCSHI
145236	176	1I6O	B	VTIHGWAYGIHDGLL
146835	170	1IAR	B	YRARVRAWAQAYNTT
148059	164	1IC1	A	FSCRTELDLRPQGLE
151281	32	1IPW	A	ADPIKYEIDKESGAL
156765	34	1JIW	I	HLELRDSEVAEASGY
156905	70	1JJ2	2	KKTDLKYRCGECGKA
158017	10	1JLX	A	LPVIMCLKSNNHQKY
158652	378	1JOA	_	KAWFKLVYDPETTQI
162398	26	1LKF	A	YKTTATADSDKFKIS
162629	273	1LKF	A	TFKSTYEIDWENHKV
163852	476	1LXT	A	KADNFEYHDPVDGSV
165807	227	1MLA	_	NAPTVPVVNNVDVKC
166277	75	1MOL	A	LFRADISEDYKTRGR
169622	54	1NLS	_	VGTAHIIYNSVDKRL
175234	19	1PIO	A	AHIGVYALDTKSGKE
177462	13	1PTQ	_	YNYMSPTFCDHCGSL
177725	186	1PYS	A	PGAQFAVWWPEGGKW
179760	223	1QEX	A	TAEINILVDTVNSEV
185557	526	1QKS	A	QESALVVVDDKTLEL
193960	217	1QTS	A	GCLLRLEPNLQAQMY
194815	34	1QU9	A	ITSGQIPVNPKTGEV
200885	39	1TFI	_	EPMTTFVVCNECGNR
202367	287	1TOH	_	QRPFSVKFDPYTLAI
203653	46	1UGI	A	DILVHTAYDESTDEN
203859	20	1UOX	_	VRVYKVHKDEKTGVQ
204235	117	1UPU	A	IGKILIQRDETTAEP
207209	122	1XO1	A	LTDKVSRFSFTTRRE
215830	23	2KNT	_	DFILKWYYDPNTKSC
216927	81	2OCC	F	LHKGEAQRCPSCGTH
219965	77	2SAK	_	AKIEVTYYDKNKKKE
221535	74	2TNF	A	LTHTVSRFAISYQEK
223004	90	3CLA	_	VDPQFTVFHQETETF
226477	10	3RPB	A	KILVSLMYSTQQGGL
228404	181	4AAH	A	VRGAVNAFDLKTGEL
228465	242	4AAH	A	TNWGWYAYDPKLNLF
228616	393	4AAH	A	HNQGVDSYDPESRTL
232899	104	8RUC	I	AFIRIIGFDSNREVQ
232919	17	9API	B	KPFVFLMIEQNTKSP

## Sheet: clusterID159members
Segment ID	Residue Number of Center	PDB ID	Chain ID	Sequence
473	122	1914	_	VRVVLKYRHVDGNLC
2692	153	1A3C	_	EKVMVQLDEVDQNDL
3009	215	1A48	_	TKFEFGIDEKTNEII
4920	296	1A8D	_	TNAPSYTNGKLNIYY
5704	90	1A8R	A	FPKITLIENKMKVDE
6133	314	1A8Y	_	APQIGVVNVTDADSV
12682	113	1AOC	A	EFRVIVQAPRAGFRQ
12722	153	1AOC	A	VVRLVTYNLEKDGFL
16060	147	1AVW	B	GDIGISIDHDDGTRR
20806	42	1B55	A	KLSYYEYDFERGRRG
21904	245	1B6A	_	YAIETFGSTGKGVVH
24980	118	1BBP	A	IGYYCKYDEDKKGHQ
26083	75	1BEG	_	PPNCDLTVPTSGLVL
26478	84	1BFT	A	RVSMQLRRPSDRELS
26855	23	1BIU	B	KVILVAVHVASGYIE
27433	50	1BKB	_	KARIVAVGVFDGGKR
33435	185	1BXO	A	SLTYTGVDNSQGFWS
34129	73	1BYQ	A	LHINLIPNKQDRTLT
38833	192	1C8Z	A	QNKTPVWNDDTQSYV
39072	182	1C9I	B	VGAMQLYSVDRKVSQ
39196	306	1C9I	B	TIFVTAPHEATAGII
39998	104	1CCZ	A	SKPMIYWECSNATLT
40922	94	1CEW	I	CTFVVYSIPWLNQIK
45288	157	1CN4	A	YEVDVSAGQGAGSVQ
47077	44	1CQY	A	YPIQLYYDSHSNDWR
47363	120	1CRU	A	IIRRYTYNKSTDTLE
48802	31	1CXQ	A	SWLAVTVDTASSAIV
49917	9	1CZP	A	TFKVTLINEAEGTKH
55844	74	1DCO	A	KVHITLSTHECAGLS
56326	38	1DDW	A	VTVSYFYDSTRNVYR
57450	281	1DFC	A	ETFQLEIDRDTKKCA
64044	57	1DQ3	A	PIYVKSFDPESKRVV
64909	13	1DQZ	A	VEYLQVPSASMGRDI
68336	69	1DYP	A	SHQRTFWDGCNQQQV
68826	97	1DZO	A	KIITLTRTAADGLWK
69628	50	1E1A	A	AGEILRIDLKTGKKT
69665	87	1E1A	A	ANQLFVADMRLGLLV
72589	14	1E4U	A	AKEDPVECPLCMEPL
75712	41	1EAI	C	RRPSCECSPGRGMRR
76449	291	1EBU	A	LRFIGKVDVATKSVS
77005	260	1ECR	A	TPLIALINRDNGAGV
79787	377	1EGU	A	RTSYLSAFNKMDKTA
80114	704	1EGU	A	EYKIAYYNPETQESA
80186	17	1EGX	A	RATVMLYDDGNKRWL
80210	41	1EGX	A	SRVQIYHNPTANSFR
85460	103	1EP0	A	EWTGVRLSDENRREF
86128	61	1ERX	A	KEALYHYDPKTQDTF
87315	162	1ESM	D	NVTAPVYSHLIYDVI
88883	121	1EUV	A	HWALGIIDLKKKTIG
90574	54	1EW4	A	SKIIINRQEPLHQVW
91797	67	1EXT	B	CLSCSKCRKEMGQVE
95229	13	1F3M	A	HTIHVGFDAVTGEFT
95890	126	1F4L	A	RTISQLYDPEKGMFL
98335	9	1F86	A	PLMVKVLDAVRGSPA
98651	226	1F8E	A	NRPVIRIDPVAMTHT
99045	29	1F94	A	TFCYKWLNKISNERW
99750	30	1F9V	A	LINVNEFDDNSGVQS
101867	150	1FFT	B	SVMNSFFIPRLGSQI
105645	12	1FL7	D	NITIAIEKEECRFCI
107384	164	1FPK	A	GVNCFMLDPAIGEFI
109552	329	1FR6	A	FGSYVAFVPEKNLGI
113752	195	1FW3	A	LSAKGQYNWNTGYGG
116303	108	1G0U	J	NVLIGGYDKKKNKPE
118138	43	1G4F	A	KVSFFCKNKEKKCSY
120136	24	1G6X	A	RIIRYFYNAKAGLCQ
120674	29	1G7K	A	IEGEGEGRPYEGHNT
123064	66	1GA7	A	AAVLLPFDPVRDEVV
127565	101	1GNH	A	VHICTSWESASGIVE
127862	208	1GOF	_	ITLTSSWDPSTGIVS
127957	303	1GOF	_	EKNGEVYSPSSKTWT
129033	14	1GUQ	A	DHPHRRYNPLTGQWI
130747	59	1H4U	A	TDLHSYVVMNHGRSY
131889	109	1H9D	D	VIWKGWIDLQRLDGM
140845	12	1HYN	R	ELQELVMDEKNQELR
144364	19	1I50	I	NMLYPREDKENNRLL
145237	177	1I6O	B	TIHGWAYGIHDGLLR
146836	171	1IAR	B	RARVRAWAQAYNTTW
147863	64	1IBY	A	PISEGFSIDAFGVQE
148060	165	1IC1	A	SCRTELDLRPQGLEL
149135	95	1IFC	_	KLVGKFKRVDNGKEL
155445	367	1JDN	A	FSVIAMTDVEAGTQE
156906	71	1JJ2	2	KTDLKYRCGECGKAH
159427	60	1JRU	A	ATSFVLMTTFPNKEL
159761	182	1JUK	_	FIGINSRDLETLEIN
162399	27	1LKF	A	KTTATADSDKFKISQ
162630	274	1LKF	A	FKSTYEIDWENHKVK
163853	477	1LXT	A	ADNFEYHDPVDGSVS
166278	76	1MOL	A	FRADISEDYKTRGRK
166586	306	1MOQ	_	GQLYVFADQDAGFVS
169623	55	1NLS	_	GTAHIIYNSVDKRLS
171657	165	1OCZ	B	DVLHSWAVPSLGLKT
174221	46	1PGA	_	VDGEWTYDDATKTFT
174281	66	1PGS	_	YANVYVKNKTTGEWY
175235	20	1PIO	A	HIGVYALDTKSGKEV
177726	187	1PYS	A	GAQFAVWWPEGGKWL
179146	225	1QD1	B	VQAIGWYLDEKNLAQ
179761	224	1QEX	A	AEINILVDTVNSEVI
185339	308	1QKS	A	RPEFIVNVKETGKIL
193120	67	1QST	A	GGICFRQYKPQRFAE
193961	218	1QTS	A	CLLRLEPNLQAQMYR
194816	35	1QU9	A	TSGQIPVNPKTGEVP
196560	70	1RIE	_	WVILIGVCTHLGCVP
200886	40	1TFI	_	PMTTFVVCNECGNRW
203654	47	1UGI	A	ILVHTAYDESTDENV
203860	21	1UOX	_	RVYKVHKDEKTGVQT
204236	118	1UPU	A	GKILIQRDETTAEPK
210032	89	1YUA	_	NKTMVRFSRKTKQQY
213235	26	2CSN	_	GVIFEGTNLLNNQQV
215674	51	2IGD	_	VDGVWTYDDATKTFT
215831	24	2KNT	_	FILKWYYDPNTKSCA
216928	82	2OCC	F	HKGEAQRCPSCGTHY
219019	25	2PHK	A	SVVRRCIHKPTCKEY
219966	78	2SAK	_	KIEVTYYDKNKKKEE
221536	75	2TNF	A	THTVSRFAISYQEKV
223005	91	3CLA	_	DPQFTVFHQETETFS
226478	11	3RPB	A	ILVSLMYSTQQGGLI
228392	169	4AAH	A	TVLMGCSGAELGVRG
230496	539	4UBP	C	VTTDIDINPETYEVK
231779	108	7HSC	A	ILNVSAVDKSTGKEN
